# Supplementary material for: Electrochemical Dopamine Biosensor Based on Poly(3-aminobenzylamine) Layer-by-Layer Self-Assembled Multilayer Thin Film
Source: Polymers (Basel). 2021 May 6;13(9):1488. doi: 10.3390/polym13091488 (PMC8125673; doi:10.3390/polym13091488)
Supplement: Supplementary file 1 [file polymers-13-01488-s001.zip]

Archive with 1 entries (1 files):
- polymers-1178729-SI.pdf
